# Supplementary material for: Assembly of Mitochondrial Genome of Oriental Plover (Anarhynchus veredus) and Phylogenetic Relationships Within the Charadriidae
Source: Genes (Basel). 2025 Aug 29;16(9):1030. doi: 10.3390/genes16091030 (PMC12469519; doi:10.3390/genes16091030)
Supplement: Supplementary file 1 [file genes-16-01030-s001.zip]

Archive with 2 entries (2 files):
- genes-3793928-supplementary/Table S1.xls
- genes-3793928-supplementary/Table S2.xls
