# Supplementary material for: Assembly of Mitochondrial Genome of Oriental Plover (Anarhynchus veredus) and Phylogenetic Relationships Within the Charadriidae
Source: Genes (Basel). 2025 Aug 29;16(9):1030. doi: 10.3390/genes16091030 (PMC12469519; doi:10.3390/genes16091030)
Supplement: Supplementary file 1 [file genes-16-01030-s001.zip › genes-3793928-supplementary/Table S1.xls]

## Sheet: table
Table S1 Taxonomic information and Genbank accession numbers for taxa used in the phylogenetic analysis.
Order	Family	Genus	Species	Common name	Accession
Charadriiformes	Alcidae	Aethia	Aethia cristatella	Crested Auklet	NC_045517.1
Charadriiformes	Alcidae	Cepphus	Cepphus grylle	Black Guillemot	MN356419.1
Charadriiformes	Alcidae	Synthliboramphus	Synthliboramphus antiquus	Ancient Murrelet	NC_007978.1
Charadriiformes	Alcidae	Synthliboramphus	Synthliboramphus wumizusume	Japanese Murrelet	NC_029328.1
Charadriiformes	Alcidae	Uria	Uria aalge	Common Murre	MN356418.1
Charadriiformes	Burhinidae	Burhinus	Burhinus bistriatus	Double-striped Thick-knee	NC_052794.1
Charadriiformes	Charadriidae	Anarhynchus	Anarhynchus veredus	Oriental Plover	PV262314	This study
Charadriiformes	Charadriidae	Anarhynchus	Anarhynchus alexandrinus	Kentish Plover	NC_041118.1
Charadriiformes	Charadriidae	Anarhynchus	Anarhynchus atrifrons	Black-fronted Dotterel	NC_059881.1
Charadriiformes	Charadriidae	Anarhynchus	Anarhynchus leschenaultii	Greater Sand Plover	NC_070231.1
Charadriiformes	Charadriidae	Anarhynchus	Anarhynchus montanus	Mountain Plover	NC_087758.1
Charadriiformes	Charadriidae	Anarhynchus	Anarhynchus mongolus	Mongolian Plover	ON986363.1
Charadriiformes	Charadriidae	Charadrius	Charadrius vociferus	Killdeer	NC_052771.1
Charadriiformes	Charadriidae	Charadrius	Charadrius dubius	Little Ringed Plover	NC_061228.1
Charadriiformes	Charadriidae	Pluvialis	Pluvialis apricaria	European Golden Plover	MN122928.1
Charadriiformes	Charadriidae	Pluvialis	Pluvialis fulva	Pacific Golden Plover	NC_033966.1
Charadriiformes	Charadriidae	Pluvialis	Pluvialis squatarola	Grey Plover	NC_056257.1
Charadriiformes	Charadriidae	Vanellus	Vanellus cinereus	Grey-headed Lapwing	NC_025514.1
Charadriiformes	Charadriidae	Vanellus	Vanellus vanellus	Northern Lapwing	NC_025637.1
Charadriiformes	Chionididae	Chionis	Chionis minor	Black-faced Sheathbill	MN356383.1
Charadriiformes	Glareolidae	Glareola	Glareola pratincola	Collared Pratincole	MN356161.1
Charadriiformes	Glareolidae	Glareola	Glareola maldivarum	Small Pratincole	MW579776.1
Charadriiformes	Glareolidae	Rhinoptilus	Rhinoptilus africanus	Double-banded Courser	MN356261.1
Charadriiformes	Gruidae	Balearica	Balearica regulorum	Grey Crowned Crane	NC_020569.1
Charadriiformes	Haematopodidae	Haematopus	Haematopus ater	Blackish Oystercatcher	NC_003713.2
Charadriiformes	Haematopodidae	Haematopus	Haematopus ostralegus	Eurasian Oystercatcher	NC_034237.1
Charadriiformes	Haematopodidae	Himantopus	Himantopus himantopus	Black-winged Stilt	NC_035423.1
Charadriiformes	Haematopodidae	Recurvirostra	Recurvirostra avosetta	Pied Avocet	NC_027420.1
Charadriiformes	Ibidorhynchidae	Ibidorhyncha	Ibidorhyncha struthersii	Ibisbill	MN356371.1
Charadriiformes	Jacanidae	Hydrophasianus	Hydrophasianus chirurgus	Pheasant-tailed Jacana	NC_041576.1
Charadriiformes	Jacanidae	Jacana	Jacana spinosa	Northern Jacana	NC_024068.1
Charadriiformes	Jacanidae	Jacana	Jacana jacana	Wattled Jacana	NC_024069.1
Charadriiformes	Jacanidae	Metopidius	Metopidius indicus	Bronze-winged Jacana	MW482963.1
Charadriiformes	Laridae	Chroicocephalus	Chroicocephalus ridibundus	Black-headed Gull	NC_025649.1
Charadriiformes	Laridae	Chroicocephalus	Chroicocephalus brunnicephalus	Brown-headed Gull	NC_050864.1
Charadriiformes	Laridae	Chroicocephalus	Chroicocephalus maculipennis	Brown-hooded Gull	NC_052812.1
Charadriiformes	Laridae	Chroicocephalus	Chroicocephalus saundersi	Saunders's Gull	NC_056775.1
Charadriiformes	Laridae	Gelochelidon	Gelochelidon nilotica	Gull-billed Tern	NC_036344.1
Charadriiformes	Laridae	Hydroprogne	Hydroprogne caspia	Caspian Tern	MN122905.1
Charadriiformes	Laridae	Ichthyaetus	Ichthyaetus relictus	Relict Gull	NC_023777.1
Charadriiformes	Laridae	Larus	Larus canus	Mew Gull	MN122843.1
Charadriiformes	Laridae	Larus	Larus marinus	Great Black-backed Gull	MN122906.1
Charadriiformes	Laridae	Larus	Larus argentatus	European Herring Gull	MN122936.1
Charadriiformes	Laridae	Larus	Larus smithsonianus	American Herring Gull	MN356257.1
Charadriiformes	Laridae	Larus	Larus dominicanus	Kelp Gull	NC_007006.1
Charadriiformes	Laridae	Larus	Larus crassirostris	Black-tailed Gull	NC_025556.1
Charadriiformes	Laridae	Onychoprion	Onychoprion fuscatus	Sooty Tern	NC_068833.1
Charadriiformes	Laridae	Pinguinus	Pinguinus impennis	Great Auk	NC_031347.1
Charadriiformes	Laridae	Rissa	Rissa tridactyla	Black-legged Kittiwake	NC_082066.1
Charadriiformes	Laridae	Rynchops	Rynchops niger	Black Skimmer	MN356248.1
Charadriiformes	Laridae	Sterna	Sterna hirundo	Common Tern	NC_036345.1
Charadriiformes	Laridae	Sterna	Sterna paradisaea	Arctic Tern	NC_045282.1
Charadriiformes	Laridae	Sternula	Sternula albifrons	Little Tern	NC_028176.1
Charadriiformes	Pluvianellidae	Pluvianellus	Pluvianellus socialis	Magellanic Plover	MN356314.1
Charadriiformes	Rostratulidae	Nycticryphes	Nycticryphes semicollaris	South American Painted-snipe	MN356246.1
Charadriiformes	Rostratulidae	Rostratula	Rostratula benghalensis	Greater Painted-snipe	MN356297.1
Charadriiformes	Scolopacidae	Arenaria	Arenaria interpres	Ruddy Turnstone	NC_003712.2
Charadriiformes	Scolopacidae	Calidris	Calidris canutus	Red Knot	MT183697.1
Charadriiformes	Scolopacidae	Calidris	Calidris falcinellus	Broad-billed Sandpiper	MW160420.1
Charadriiformes	Scolopacidae	Calidris	Calidris pygmaea	Spoon-billed Sandpiper	NC_027496.1
Charadriiformes	Scolopacidae	Calidris	Calidris ruficollis	Red-necked Stint	NC_040990.1
Charadriiformes	Scolopacidae	Calidris	Calidris tenuirostris	Great Knot	NC_046764.1
Charadriiformes	Scolopacidae	Calidris	Calidris pugnax	Ruff	NC_046877.1
Charadriiformes	Scolopacidae	Calidris	Calidris alpina	Dunlin	NC_060626.1
Charadriiformes	Scolopacidae	Calidris	Calidris alba	Sanderling	NC_060627.1
Charadriiformes	Scolopacidae	Calidris	Calidris subminuta	Long-toed Stint	NC_060628.1
Charadriiformes	Scolopacidae	Gallinago	Gallinago stenura	Pin-tailed Snipe	NC_034741.1
Charadriiformes	Scolopacidae	Gallinago	Gallinago gallinago	Common Snipe	NC_060467.1
Charadriiformes	Scolopacidae	Limosa	Limosa lapponica	Bar-tailed Godwit	NC_046765.1
Charadriiformes	Scolopacidae	Limosa	Limosa haemastica	Hudsonian Godwit	NC_053923.1
Charadriiformes	Scolopacidae	Numenius	Numenius phaeopus	Whimbrel	NC_030507.1
Charadriiformes	Scolopacidae	Numenius	Numenius tenuirostris	Slender-billed Curlew	NC_042233.1
Charadriiformes	Scolopacidae	Numenius	Numenius madagascariensis	Far Eastern Curlew	NC_059854.1
Charadriiformes	Scolopacidae	Numenius	Numenius minutus	Little Curlew	NC_061764.1
Charadriiformes	Scolopacidae	Prosobonia	Prosobonia parvirostris	Tuamotu Sandpiper	NC_062960.1
Charadriiformes	Scolopacidae	Scolopax	Scolopax rusticola	Eurasian Woodcock	NC_025521.1
Charadriiformes	Scolopacidae	Tringa	Tringa tobata	Red-necked phalarope	KY765409.1
Charadriiformes	Scolopacidae	Tringa	Tringa erythropus	Spotted Redshank	NC_030585.1
Charadriiformes	Scolopacidae	Tringa	Tringa ochropus	Green Sandpiper	NC_033974.1
Charadriiformes	Scolopacidae	Tringa	Tringa semipalmata	Willet	NC_036016.1
Charadriiformes	Scolopacidae	Tringa	Tringa glareola	Wood Sandpiper	NC_039096.1
Charadriiformes	Scolopacidae	Tringa	Tringa nebularia	Common Greenshank	NC_044651.1
Charadriiformes	Scolopacidae	Tringa	Tringa stagnatilis	Marsh Sandpiper	NC_056273.1
Charadriiformes	Scolopacidae	Xenus	Xenus cinereus	Terek Sandpiper	NC_033973.1
Charadriiformes	Stercorariidae	Stercorarius	Stercorarius maccormicki	South Polar Skua	NC_026125.1
Charadriiformes	Stercorariidae	Stercorarius	Stercorarius parasiticus	Parasitic Jaeger	NC_052780.1
Charadriiformes	Turnicidae	Turnix	Turnix velox	Little Buttonquail	NC_052815.1
Charadriiformes	Turnicidae	Turnix	Turnix tanki	Yellow-legged Buttonquail	NC_059848.1
Charadriiformes	Turnicidae	Turnix	Turnix suscitator	Barred Buttonquail	NC_084184.1
Gruiformes	Gruidae	Balearica	Balearica regulorum	Grey Crowned Crane	NC_020569.1	Outgroup
