# Supplementary material for: Assembly of Mitochondrial Genome of Oriental Plover (Anarhynchus veredus) and Phylogenetic Relationships Within the Charadriidae
Source: Genes (Basel). 2025 Aug 29;16(9):1030. doi: 10.3390/genes16091030 (PMC12469519; doi:10.3390/genes16091030)
Supplement: Supplementary file 1 [file genes-16-01030-s001.zip › genes-3793928-supplementary/Table S2.xls]

## Sheet: qcdata2denovo
Table S2 Statistics of next-generation sequencing data
Insert size(bp)	Raw data (Total_Reads)	Raw data(Mb)	Clean data (Total_Reads)	Clean data(Mb)	Clean data Q20(%)	Clean data Q30(%)	Clean data GC(%)
450	48624872	7293.7	48569886	7283.1	98.79	96.82	42.31
